# Supplementary material for: Phytochemical Analysis, Antioxidant, Antimicrobial, and Cytotoxic Activity of Different Extracts of Xanthoparmelia stenophylla Lichen from Stara Planina, Serbia
Source: Plants (Basel). 2022 Jun 21;11(13):1624. doi: 10.3390/plants11131624 (PMC9269301; doi:10.3390/plants11131624)
Supplement: Supplementary file 1 [file plants-11-01624-s001.zip]

Archive with 1 entries (1 files):
- plants-1685370-supplementary.pdf
